# Supplementary material for: Heart rate variability during head‐up tilt shows inter‐individual differences among healthy individuals of extreme Prakriti types
Source: Physiol Rep. 2022 Sep 15;10(17):e15435. doi: 10.14814/phy2.15435 (PMC9475339; doi:10.14814/phy2.15435)
Supplement: Supplementary file 2 — Tables S7–S9 [file PHY2-10-e15435-s002.xlsx]

## Sheet: Table S7
Table S7 : The Heart rate variability indices among end of spectrum age groups at baseline (rest in supine position)
	All			Vata			Pitta			Kapha			Mixed
Parameters	18-20 (n=67)	35-40 (n=70)	P-Value	18-20 (n=14)	35-40 (n=25)	P-Value	18-20 (n=18)	35-40 (n=7)	P-Value	18-20 (n=8)	35-40 (n=15)	P-value	18-20 (n=27)	35-40 (n=23)	P-value
Heart Rate(bpm)	73.97(67.98-82.21)	69.73(61.58-78.09)	0.0239	72.65(68.06-84.29)	65.67(61.58-76.13)	0.0715	75.89(69.16-83.34)	74.27(62.31-77.44)	0.423	72.21(68.4-76.94)	76.22(64.55-83.54)	0.591	76.04(67.3-80.13)	69(60.94-75.23)	0.102
Linear analysis
Time domain
SDNN (ms)	54.09(36.52-69.09)	42.4(29.12-50.54)	0.00046	54.2(38.67-64.5)	48.5(32.96-51.83)	0.228	50.92(35.3-68.12)	43.17(35.11-48.145)	0.178	60.14(49.39-75.14)	39.51(25.13-46.83)	0.00533	50.78(36.52-68.37)	39.24(27.19-51.46)	0.0347
RMSSD (ms)	45.5(29.07-63.47)	38.07(22.56-52.74)	0.0231	47.08(31.58-59.37)	43.08(30.02-56.91)	0.613	42.57(26.77-58.08)	39.46(24.715-46.82)	0.423	61.86(49.06-75.25)	35.93(21.6-44.8)	0.00673	43.7(27.98-62.69)	35.3(19.7-53.61)	0.222
pNN50	26.08(8.13-43.44)	16.13(1.78-30.97)	0.0196	31.78(9.63-44.69)	22.43(6.18-36.6)	0.404	21.67(5.39-32.85)	16.37(4.96-25.875)	0.505	42.67(32.59-44.27)	11.49(1.83-23.52)	0.00893	20.54(6.53-42.85)	15.57(0.94-29.69)	0.239
Geometric domain
Tidx	14.44(11.26-19.31)	9.58(7.23-12.35)	3.56e-09	13.52(11.42-18.46)	10.33(7.75-13.39)	0.0123	14.16(11.74-20.21)	10.89(8.895-11.855)	0.0171	15.24(14-17.5)	9.54(6.59-11.04)	0.00189	14.23(10.22-16.99)	8.38(6.96-12.01)	0.000248
Frequency domain
LF (ms2)	631.39(337.96-1017.45)	282.58(181.29-595.43)	4.26e-05	618.11(290.28-751.38)	398.69(258.88-741.28)	0.346	529.74(331.43-881.24)	254.46(233.85-470.785)	0.0846	833.58(661.48-1317.89)	275.62(141.3-492.25)	0.00846	631.71(338.71-1168.58)	222.23(108.98-502.84)	0.00439
HF (ms2)	635.32(269.95-1440.58)	284.65(112.02-583.36)	4.34e-05	696.18(316.04-1388.26)	426.01(280.79-875.17)	0.176	529.74(331.43-881.24)	277.58(203.245-507.49)	0.178	917.25(611.67-1322.53)	162.96(99.79-426.25)	0.013	588.96(243.07-1562.02)	255.43(78.98-397.48)	0.0111
LF (nu)	45.96(31.15-57.05)	52.72(42.61-64.28)	0.0099	43.52(26.41-54.35)	51.6(35.59-59.16)	0.0668	46.4(29.39-51.76)	51.42(46.355-55.435)	0.326	44.39(37.72-50.85)	58.88(43.07-68.99)	0.0873	49.75(37.58-63.4)	51.01(43.01-63.21)	0.475
HF (nu)	44.29(31.21-54.82)	47.28(34.68-57.39)	0.4	45.96(39.59-60.35)	48.4(40.84-64.41)	1	42.67(34.98-53.41)	48.58(44.565-53.645)	0.495	40.39(30.52-47.97)	41.12(28.96-56.93)	0.975	41.24(26.55-55.66)	48.99(36.8-57)	0.562
Total Power (ms2)	2164.95(1204.33-4551.44)	842.77(522.84-1709.38)	2.68e-08	1872.48(1354.4-3532.36)	1205.06(833.32-1805.43)	0.0351	2579.82(1006.01-4271.35)	982.57(618.12-1403.13)	0.0245	3735.85(2137.19-4736.84)	721.41(303.19-1577.6)	0.00189	2164.95(1282.78-4327.51)	633.18(436.66-1003.61)	0.00027
LF/HF	1.03(0.59-1.81)	1.12(0.74-1.88)	0.462	0.84(0.45-1.24)	1.07(0.55-1.45)	0.247	1.03(0.58-1.55)	1.06(0.865-1.24)	0.79	1.3(0.8-1.64)	1.43(0.77-2.29)	0.438	1.36(0.71-2.5)	1.04(0.76-1.72)	1
Non-linear analysis
SD1 (ms)	14.44(11.26-19.31)	26.96(15.98-37.35)	0.0245	33.38(22.37-42.03)	30.51(21.26-40.3)	0.633	30.13(19.78-44.81)	27.94(17.5-33.155)	0.423	44.47(34.63-48.34)	25.44(15.29-31.73)	0.00673	30.26(19.83-45.57)	25(13.94-37.97)	0.222
SD2 (ms)	32.27(20.64-47.24)	49.74(35.31-63.18)	0.000226	68.5(48.34-79.68)	56.84(43.29-65.33)	0.185	60.88(46.68-82.46)	53.67(44.71-58.85)	0.198	63.95(58.56-80.46)	42.75(31.2-58.46)	0.0194	59.02(48.01-87.03)	49.48(33.29-67.5)	0.0314
SDR	0.49(0.4-0.64)	0.53(0.42-0.68)	0.367	0.52(0.42-0.64)	0.53(0.49-0.63)	0.725	0.44(0.39-0.63)	0.51(0.305-0.625)	0.856	0.58(0.51-0.76)	0.61(0.48-0.67)	0.674	0.48(0.35-0.58)	0.52(0.33-0.68)	0.719
CSI	2.05(1.58-2.55)	1.9(1.49-2.38)	0.383	1.93(1.58-2.39)	1.88(1.58-2.04)	0.736	2.28(1.59-2.54)	1.95(1.59-3.305)	0.832	1.75(1.33-1.97)	1.64(1.5-2.1)	0.636	2.07(1.72-2.91)	1.94(1.47-3.05)	0.733
CVI	4.51(4.17-4.78)	4.35(4.01-4.52)	0.00148	4.53(4.2-4.75)	4.45(4.13-4.6)	0.429	4.52(4.14-4.72)	4.39(4.13-4.45)	0.193	4.68(4.51-4.76)	4.28(3.93-4.42)	0.00331	4.5(4.15-4.79)	4.16(4.02-4.49)	0.0577
SampEn	1.52(1.32-1.71)	1.62(1.44-1.84)	0.0167	1.53(1.44-1.75)	1.69(1.46-1.8)	0.305	1.48(1.28-1.81)	1.71(1.545-1.775)	0.389	1.46(1.26-1.62)	1.71(1.51-1.85)	0.106	1.49(1.34-1.64)	1.59(1.32-1.78)	0.381
Note: Values are expressed as median (interquartile range).				Significant between groups	p< 0.05
Abbreviations: BPM, beats per minutes; CSI, Cardiac Sympathetic Index; CVI, Cardiac Vagal Index; HF, high frequency; LF, low frequency; LF/HF, LF and HF ratio; ms, millisecond; nu, normalized unit; pNN50, percentage of NN50; RMSSD, root mean square of successive R‐R interval differences; SampEn, Sample Entropy; SD1, standard deviation of instantaneous beat‐to‐beat variability; SD2, standard devia…

## Sheet: Table S8
Table S8: The relative change (%∆1) of Heart Rate Variability indices among end of spectrum age groups in response to orthostatic stress than supine to tilt position
	All			Vata			Pitta			Kapha			Mixed
Parameters	18-20 (n=67)	35-40 (n=70)	P-Value	18-20 (n=14)	35-40 (n=25)	P-Value	18-20 (n=18)	35-40 (n=7)	P-Value	18-20 (n=8)	35-40 (n=15)	P-value	18-20 (n=27)	35-40 (n=23)	P-value
%1 Heart Rate	18.72(12.7-30.24)	10.88(6.05-20.5)	7.79e-05	22.08(18.99-24.64)	16.95(8.12-23.33)	0.111	15.85(14.09-30.48)	15.58(5.86-20.22)	0.244	15.15(9.71-23.72)	10.34(7.36-16)	0.325	17.28(11.69-30.76)	7.47(4.66-16.58)	0.00155
Linear analysis
Time domain
%Δ1 SDNN	-6.42(-25.51-24.19)	0.9(-31.36-36.71)	0.778	-7.07(-22.62-35.87)	-1.14(-31.56-30.82)	0.942	-5.21(-27.69-39.52)	50.16(5.53-64.44)	0.141	-9.96(-14.09-5.61)	-3.41(-28.31-13.7)	0.825	-6.14(-34.68-19.91)	2.56(-35.48-31.54)	0.908
%Δ1 RMSSD	-43.96(-59.03--26.5)	-31.31(-49.99--14.59)	0.0264	-46.97(-62.49--23.27)	-37.54(-49.61--18.94)	0.303	-35.46(-58.72--22.42)	-16.16(-40.32-35.09)	0.198	-38.09(-52.81--32.23)	-40.37(-56.24--17.28)	0.825	-51.38(-65.55--30.12)	-25.94(-49.51--13.51)	0.0383
%Δ1 pNN50	-79.53(-96.06--52.88)	-72.48(-95.63--41.1)	0.482	-80.37(-97.75--72.1)	-66.77(-91.77--40.94)	0.136	-78.43(-93.36--47.18)	-66.9(-90.87--8.77)	0.726	-51.45(-79.49--29.95)	-94.13(-95.73--40.09)	0.365	-82.49(-97.68--66.09)	-70.05(-99.37--49.68)	0.685
Geometric domain
%Δ1 Tidx	-6.84(-28.43-17.45)	-14.09(-36.18-9.89)	0.15	-6.57(-24.17-23.86)	-14.43(-36.44-2.32)	0.633	-12.29(-27.84-13.61)	-14.65(-32.41-7.25)	0.701	-7.97(-21.28-11.75)	-22.84(-37.08-3.11)	0.213	5.36(-34.96-21.11)	0.37(-27.69-12.02)	0.475
Frequency domain
%Δ1 LF	25.46(-37.13-114.57)	-8.2(-58.26-44.22)	0.0178	-9.93(-45.57-179.01)	-37.52(-56.02-6.91)	0.195	70.19(8.26-99.37)	-38.74(-66.34-95.66)	0.198	3.72(-70.54-46.57)	-0.6(-37.82-67.96)	0.591	21.44(-36.58-93.69)	-0.73(-57.88-37.36)	0.287
%Δ1 HF	-64.66(-86.93--15.71)	-37.62(-66.61--2.6)	0.0132	-80.16(-88.58--20.08)	-42.61(-74.31--18.26)	0.276	-60.78(-81.55--24.77)	-51.54(-59.96-65.79)	0.357	-46.08(-67.11--29.66)	-35.5(-65.63-41.71)	0.548	-68.24(-87.14--7.7)	-33.7(-64.58--1.2)	0.0559
%Δ1 LF(nu)	54.94(26.79-105.64)	11.41(-6-45)	1.31e-07	58.49(37.43-139.33)	6.46(-5.99-36.16)	0.000771	66.61(27.78-135.23)	12.32(-8.48-38.15)	0.00614	37.72(14.2-85.1)	9.31(-1.6-24.64)	0.325	51.46(22.78-102.33)	15.64(-33.31-46.99)	0.00385
%Δ1 HF(nu)	-49.15(-71.13--29.97)	-17.41(-47.38-10.57)	2.76e-07	-52.52(-68.79--39.67)	-13.24(-48.77-6.94)	0.00198	-51.09(-74.65--35.59)	-15.08(-42.87-8.46)	0.0292	-35.69(-51.72-13.55)	-14.72(-29.08-7.16)	0.506	-47(-74.2--31.62)	-22.07(-47.58-29.92)	0.00293
%Δ1 Total Power	-29.25(-50.52-32.64)	-10.28(-51.28-50.35)	0.432	-21.15(-63.09-34.08)	-18.29(-57.72-33.22)	0.874	-12.86(-39.09-69.35)	-29(-46.01-106.31)	0.836	-34.79(-56.78--28.95)	-6.98(-46.97-74.89)	0.169	-29.25(-49.42-28.03)	-5.9(-47.77-35.79)	0.511
%Δ1 LF/HF	252(105.35-581.66)	43.26(-13.58-166.5)	1.01e-08	367.37(180.42-536.06)	28.97(-12.59-159.73)	0.000115	296.26(196.44-614.56)	32.79(-14.07-149.16)	0.0116	187.18(0.53-243.94)	42.07(-8.01-122.78)	0.636	226.03(99.17-639.55)	76.6(-51.1-173.18)	0.00155
Non-linear analysis
%Δ1 SD1	-44.03(-58.95--25.91)	-31.27(-49.97--14.54)	0.0358	-47.31(-62.47--23.21)	-37.48(-49.61--18.88)	0.361	-35.16(-58.65--22.6)	-16.28(-40.32-35.26)	0.198	-36.86(-52.39--26.37)	-40.34(-57.74--17.23)	0.925	-50.89(-65.56--30.11)	-25.88(-49.48--13.44)	0.0422
%Δ1 SD2	1.65(-15.47-39.09)	11.32(-26.2-49.77)	0.865	-0.37(-15.8-47.97)	10.01(-24.75-46.37)	0.897	-2.49(-22.64-51.37)	59.92(19.95-68.19)	0.158	3.57(-3.62-24.85)	3.32(-23.64-41.47)	0.591	6.18(-16.99-27.58)	11.36(-30.03-41.9)	0.969
%Δ1 SDR	-51.35(-63.33--30.2)	-33.93(-53.84--17.56)	0.00455	-55.7(-63.74--39.64)	-44.44(-57.14--15.25)	0.206	-42.39(-65.33--19.48)	-27.45(-44.62--16.95)	0.534	-48.51(-54.43--33.3)	-34.52(-49.64--17.01)	0.294	-53.13(-62.51--32.59)	-32(-42.9--22.79)	0.0176
%Δ1 CSI	103.44(44.28-176.98)	50.86(22.54-116.65)	0.00476	129.94(63.84-178.23)	79.2(18.24-136.13)	0.195	74.2(24.32-189.96)	39.49(21.72-80.49)	0.657	91.98(50.73-118.18)	53.39(20.06-103.46)	0.294	111.18(48.86-167.4)	47(28.48-75.3)	0.0185
%Δ1 CVI	-4.23(-10.07--1.09)	-3.63(-9.08-2.18)	0.244	-5.42(-8.96--1.44)	-2.85(-7.03-0.5)	0.654	-3.92(-10.18--0.03)	2.51(-7.97-9.32)	0.244	-4.13(-7.07--1.73)	-4.39(-10.08--0.33)	0.728	-7.33(-11.84--1.79)	-3.36(-8.37--0.25)	0.314
%Δ1 SampEn	-32.91(-46.76--11.48)	-13.91(-34.39--0.71)	0.00275	-41.63(-51.22--22.84)	-17.28(-28.4--8.64)	0.0408	-36.28(-46.38--15.34)	-37.76(-54.22--25.78)	0.745	-12.51(-28.96--2.96)	-13.82(-30.33--0.63)	1	-31.88(-45.44--9.09)	-5.03(-23.03-12.58)	0.0102
Note: Values are expressed as median (interquartile range).				Significant between groups	p< 0.05
Abbreviations: BPM, beats per minutes; CSI, Cardiac Sympathetic Index; CVI, Cardiac Vagal Index; HF, high frequency; LF, low frequency; LF/HF, LF and HF ratio; ms, millisecond; nu, normalized unit; pNN50, percentage of NN50; RMSSD, root mean square of successive R‐R interval differences; SampEn, Sample Entropy; SD1, standard deviation of instantaneous beat‐to‐beat variability; SD2, standard devia…

## Sheet: Table S9
Table S9: The relative change (%∆2) of Heart Rate Variability indices among end of spectrum age groups during recovery response than tilt to resupine position
	All			Vata			Pitta			Kapha			Mixed
Parameters	18-20 (n=67)	35-40 (n=70)	P-Value	18-20 (n=14)	35-40 (n=25)	P-Value	18-20 (n=18)	35-40 (n=7)	P-Value	18-20 (n=8)	35-40 (n=15)	P-value	18-20 (n=27)	35-40 (n=23)	P-value
%Δ2 Heart Rate	-18.25(-24.76--13.66)	-11.32(-17.34--5.58)	3.42e-06	-18.67(-21.55--14.44)	-15.03(-20.8--8.96)	0.105	-19.62(-24.86--13.51)	-14.74(-17.77--9)	0.244	-14.18(-24.37--10.28)	-10.12(-13.88--6.25)	0.149	-17.4(-25.24--14.28)	-9.27(-15.18--4.43)	0.000295
Linear analysis
Time domain
%Δ2 SDNN	34.32(1.01-58.54)	35.71(-13.38-66.16)	0.93	10.47(0.89-50.7)	38.77(16.9-59.93)	0.303	36.01(3.91-65.09)	-16.53(-32.79-34.29)	0.0737	31.3(5.15-46.19)	34.57(3.28-71.06)	0.825	34.32(0.63-61.27)	39.87(-9.35-62.45)	0.923
%Δ2 RMSSD	125.75(65.63-197.1)	49.2(21.19-107.78)	0.000208	162.54(68.11-204.23)	60.85(42.7-121.83)	0.133	118.81(70.65-171.86)	24.97(4.42-98.66)	0.178	71.79(53.83-175.84)	33.33(21.46-130.04)	0.392	140.85(60.51-234.44)	47.86(19.78-102.71)	0.00293
%Δ2 pNN50	448.02(184.22-1462.4)	219.23(50.58-424.09)	0.00729	613.64(240.9-1837.85)	214.58(80.71-571.62)	0.0219	255.32(118.1-653.02)	184.73(94.66-706.99)	0.791	235.03(60.09-565.54)	308.93(51.86-395.12)	0.696	791.64(239.8-1505.63)	162.67(35.16-379.2)	0.0187
Geometric domain
%Δ2 Tidx	31.18(9.15-51.34)	28.51(2.43-67.31)	0.662	27.72(3.38-59.39)	35.35(11.5-71.73)	0.426	40.09(17.22-51.82)	49.76(2.07-70.47)	0.745	24.16(11.1-35.06)	17.71(-2.81-50.59)	0.875	32.5(4.5-48.06)	27.37(0.63-59.88)	0.908
Frequency domain
%Δ2 LF	7.13(-58.9-71.11)	24.84(-33.65-161.56)	0.0381	-24.13(-58.43-64.53)	44.64(-14-222.81)	0.0815	-8.91(-61.79-39.25)	106.16(3.97-241.42)	0.158	20.19(13.97-83.75)	29.98(-40.7-112.08)	0.875	-0.74(-61.32-73.95)	10.64(-43.5-126.82)	0.475
%Δ2 HF	240.61(48.32-646.73)	91.91(23.25-241.33)	0.00574	451.05(71.9-1021.3)	111.02(51.02-208.25)	0.157	226.61(82.04-587.62)	131.4(27.55-407.12)	0.657	175.94(27.33-293.88)	55.5(-34.19-231.08)	0.506	388.66(37.08-605.77)	47.1(13.22-202.45)	0.0402
%Δ2 LF(nu)	-35.24(-52.4--24.32)	-9.48(-33.55-12.69)	8.79e-08	-43.5(-51.51--28.02)	-15.59(-35.1-22.01)	0.00306	-48.35(-54.16--28.07)	-14.4(-30.79-3.47)	0.0205	-27.86(-29.84--21.91)	-7.13(-16.97-3.23)	0.115	-34.81(-53.45--19.79)	-2.53(-33.99-23.23)	0.00256
%Δ2 HF(nu)	105.22(54.48-267.87)	14.6(-11.76-90.74)	1.1e-06	155.36(85.15-250.24)	18.77(-22.91-93.09)	0.000205	123.46(56.82-230.86)	12.83(-0.12-113.77)	0.141	14.5(-20.45-58.82)	11.99(-3.18-37.75)	0.925	107.7(68.05-305.89)	16.49(-12.54-116.33)	0.00179
%Δ2 Total Power	54.71(-13.38-127.16)	42.75(-26.46-153.59)	0.801	69.37(-10.52-145.33)	64.9(-17.4-157.07)	0.965	32.63(-12.98-99.84)	28.75(-32.62-187.08)	1	62.66(55.3-107.58)	39.28(-16.06-104.13)	0.265	36.1(-18.45-127.16)	23.18(-33.08-95.89)	0.847
%Δ2 LF/HF	-70.95(-86.51--53.42)	-25.77(-63.77-32.9)	1.74e-07	-74.74(-88.22--64.92)	-31.68(-63.95-75.36)	0.000178	-75.18(-85.96--57.29)	-30(-58.1-5.21)	0.0405	-32.53(-54.23-14.93)	-19.23(-43.24-6.61)	0.681	-74.07(-87.82--53.28)	-16.39(-69.26-42.02)	0.00124
Non-linear analysis
%Δ2 SD1	132.9(61.05-184.04)	49.1(21.13-107.85)	0.000267	161.72(66.02-192.51)	60.78(42.58-121.8)	0.149	120.42(70.74-171.09)	25.2(4.36-98.63)	0.178	73.23(54.85-169.51)	33.27(21.33-129.99)	0.294	140.87(53.79-223.55)	47.72(19.66-102.78)	0.00385
%Δ2 SD2	13.33(-8.3-43.98)	30.9(-14.95-64.51)	0.356	1.21(-5.06-24.5)	31.06(4.43-61.96)	0.105	28.2(-6.36-57.15)	-18.83(-35.88-22.74)	0.0846	5.04(-6.81-19.27)	30.73(-2.69-71.04)	0.294	17.07(-10.93-46.27)	35.06(-12.44-62.94)	0.499
%Δ2 SDR	81.82(45.44-168.63)	29.71(-1.47-65.44)	1.15e-06	106.25(75.26-178.21)	39.13(0-90)	0.00375	54.67(30.89-136.87)	31.82(26.48-97.22)	0.701	71.26(52.78-113.18)	12.5(-6.69-65.37)	0.0337	90.48(52.3-177.54)	24.44(-3.15-50.23)	0.000179
%Δ2 CSI	-44.03(-63.25--31.96)	-23.12(-39.66-2.79)	1.08e-06	-51.68(-63.77--43.72)	-27.51(-47.26-1.09)	0.00221	-34.17(-57.06--23.92)	-23.33(-45.78--21.51)	0.745	-40.92(-52.05--34.2)	-10.58(-39.56-7.33)	0.0401	-48.87(-63.91--34.81)	-19.37(-32.97-3.33)	0.000101
%Δ2 CVI	10.35(4.36-14.14)	7.79(3.03-11.97)	0.0894	10.48(3.98-13.55)	8.32(5.26-10.77)	0.828	9.04(6.55-13.41)	0(-4.41-12.42)	0.244	7.66(4.58-12.04)	7.27(3.04-13.55)	0.925	12.3(2.8-16.38)	8.71(3.46-11.84)	0.0943
%Δ2 SampEn	42.97(11.02-84.96)	10.84(-6.95-41.75)	0.000847	72.09(33.08-95.89)	0.86(-8.43-36.8)	0.00198	38.66(2.69-78.71)	51.46(31.01-145.01)	0.27	32.13(2.06-53.91)	7.86(-9.67-35.95)	0.591	39.2(7.58-96.37)	0.65(-6.35-26.4)	0.0125
Note: Values are expressed as median (interquartile range).				Significant between groups	p< 0.05
Abbreviations: BPM, beats per minutes; CSI, Cardiac Sympathetic Index; CVI, Cardiac Vagal Index; HF, high frequency; LF, low frequency; LF/HF, LF and HF ratio; ms, millisecond; nu, normalized unit; pNN50, percentage of NN50; RMSSD, root mean square of successive R‐R interval differences; SampEn, Sample Entropy; SD1, standard deviation of instantaneous beat‐to‐beat variability; SD2, standard devia…
